# Supplementary material for: SJB2-043, a USP1 Inhibitor, Suppresses A549 Cell Proliferation, Migration, and EMT via Modulation of PI3K/AKT/mTOR, MAPK, and Wnt Signaling Pathways
Source: Curr Issues Mol Biol. 2025 Feb 27;47(3):155. doi: 10.3390/cimb47030155 (PMC11941171; doi:10.3390/cimb47030155)
Supplement: Supplementary file 1 [file cimb-47-00155-s001.zip]

Archive with 1 entries (1 files):
- cimb-3475498-supplementary.pdf
